# Supplementary material for: An Overview of the Firefly Genus Pygoluciola Wittmer, a Phylogeny of the Luciolinae Using Mitochondrial Genomes, a Description of Six New Species, and an Assessment of a Copulation Clamp in This Genus (Coleoptera: Lampyridae: Luciolinae)
Source: Insects. 2025 Apr 8;16(4):394. doi: 10.3390/insects16040394 (PMC12028155; doi:10.3390/insects16040394)
Supplement: Supplementary file 1 [file insects-16-00394-s001.zip]

Archive with 1 entries (1 files):
- insects-3514236-supplementary.pdf
